# Supplementary material for: Anoxia activates CRISPR–Cas immunity in the mouse intestine
Source: Nat Microbiol. 2025 Oct 29;10(12):3069–74. doi: 10.1038/s41564-025-02172-8 (PMC12669028; doi:10.1038/s41564-025-02172-8)
Supplement: Supplementary file 4 — Statistical source data. [file 41564_2025_2172_MOESM4_ESM.xlsx]

## Sheet: 1b
gene	Log2FoldChange	MinusLog10(Adjusted P-value)
cas3	2.84413	25.1673
casA	2.2418	22.918
casB	2.45186	18.7185
casC	2.64028	20.8293
casD	2.60997	29.7672
casE	2.49965	30.7686
cas1	2.13514	20.2253
cas2	1.9022	9.67852

## Sheet: 1c
Oxic		Anoxic
Control	Target	Control	Target
0.666667	1.31818	0.942857	0.024545
1.66667	0.55814	0.966667	0.0146
0.96	1.07692	0.764706	0.004706

## Sheet: 1d
WT	Δcas3-2	Δfnr	Fnr-site mut.
0.009	1	0.451128	0.692308
0.030986	0.888889	0.650485	1.2
0.031379	0.769231	0.691358	1
	1.33333	0.425926	0.588235
0.004	0.9375	0.842105	0.777778
0.014783	2.53846	1.625	1.69231

## Sheet: 1g
Oxic		Anoxic
WT	Fnr-site mut.	WT	Fnr-site mut.
1.01152	0.595567	2.90211	0.969139
0.880592	0.956339	2.17548	1.15206
1.12267	0.705377	2.57212	1.13146

## Sheet: 1i
Buttiauxella noackiae	-118.5
Edaphovirga cremea	-94.5
Escherichia hermannii	-70.5
Citrobacter rodentium	-69.5
Citrobacter amalonaticus	-69.5
Leclercia adecarboxylata	-68.5
Klebsiella huaxiensis	-68.5
Klebsiella sp. RIT-PI-d	-67.5
Escherichia alba	-67.5
Buttiauxella noackiae	-66.5
Escherichia hermannii	-66.5
Jejubacter calystegiae	-64.5
Salmonella bongori	-49.5
Enterobacter sp.	-47.5

## Sheet: 2a
gene	Log2FoldChange	MinusLog10(Adjusted P-value)
cas3	4.91509	85.1288
casA	1.62685	13.9156
casB	1.36694	6.73411
casC	1.46022	6.82919
casD	1.32134	7.94302
casE	1.15618	6.73944
cas1	0.945388	4.29266
cas2	0.351772	0.529705

## Sheet: 2b
days post inoculation	WT																ΔcasABCDE123								Δfnr
inoculum	0.738462	0.738462	0.738462	0.738462	0.738462	0.738462	0.738462	0.738462	0.773585	0.773585	0.773585	0.773585	0.773585	0.773585	0.773585	0.773585	1.14754	1.14754	1.14754	1.14754	1.14754	1.14754	1.14754	1.14754	0.651515	0.651515	0.651515	0.651515	0.651515	0.651515	0.651515	0.651515
1	0.384615	0.333333	0.516667	0.333333	0.375	0.314815	0.31	0.168182	0.666667	0.333333	0.6125	0.681818	0.652174	0.780488	0.466667	0.3125	1.14286	1.03077	0.659574	1	0.529412	1.18605	1.05376	1.13333	0.695652	0.534653	0.648352	0.659091	0.654545	0.9	0.782051	0.447059
4	0.118072	0.370968	0.038095	0.307692	0.059091	0.000357	0.069811	0.061446	0.001739	0.1	0.291667	0.138889	0.192	0.0875	0.057576	0.09505	0.870968	0.896226	0.930233	1.4	0.64	0.988095	1	1.26437	0.301887	0.794118	0.284483	0.253333	0.73913	0.780488	0.142553	0.753086
6		0.280303	0.027368	0.096104	0.036283	0.000292		0.055	0.000142	0.052632	0.417722	0.0875	0.072308		0.076316		0.891892	1.125	0.833333	0.604762	1.03774	1.01887	0.866197	0.939759	0.290625	0.428571	0.12	0.109524	0.636364	0.794872	0.36747	0.709677
8	0.088889	0.126582	0.023404		0.032432	1.38e-05	0.073684	0.031944	0.016	0.026	0.223077	0.051923	0.1		0.196078	0.012727		1.22222	0.818182	1	1.08	0.784615	1	0.871429	0.114286	0.409091	0.177419	0.056522	0.622222	0.634146	0.174074	0.820896
11	0.05443	0.276923			0.039726	1e-06		0.014615	0.003281	0.009626	0.16875	0.066116	0.103704	0.054945	0.047541	0.012857	0.775862		0.294118	1.375	1.27273	0.529412	1.18182	1.03333	0.433333	0.361111	0.032	0.104545	0.714286	0.260417		1.02703
13	0.057143	0.0175	0.028889		0.030508	0	0.034286	0.019643	0.000471	0.048551	0.384615			0.053125	0.048718	0.010225	0.875969	0.658537		0.764706	0.736842	1.42857		0.818182	0.546296		0.110526	0.076471	0.45	0.288235	0.230769

## Sheet: E1b
gene	Log2FoldChange	MinusLog10(Adjusted P-value)
frdA	4.83288	55.5357
frdB	4.68332	44.5498
frdC	5.43234	54.1066
frdD	3.87897	45.5939
rpoA	-0.26483	0.619086
sdhA	-3.13969	22.3773
sdhB	-2.32535	13.6345
sdhC	-2.28645	19.571
sdhD	-2.13086	20.0605

## Sheet: E4
Ventosimonadaceae [1/1]	Bruguierivoracaceae [0/1]	Hafniaceae [0/1]	Thorselliaceae [0/1]	Shewanellaceae [0/1]	Ferrimonadaceae [0/1]	Oleiphilaceae [0/1]	Thioalkalibacteraceae [0/1]	Microbulbiferaceae [0/1]	Algiphilaceae [0/1]	Gallaecimonadaceae [0/1]	Immundisolibacteraceae [0/1]	Methylothermaceae [1/1]	Thiohalomonadaceae [0/1]	Psychromonadaceae [0/2]	Colwelliaceae [0/2]	Saccharospirillaceae [0/2]	Halothiobacillaceae [0/2]	Sedimenticolaceae [0/2]	Legionellaceae [0/2]	Cardiobacteriaceae [0/2]	Steroidobacteraceae [0/2]	Thiohalobacteraceae [0/2]	Endozoicomonadaceae [1/3]	Salinisphaeraceae [1/3]	Budviciaceae [0/4]	Alcanivoracaceae [1/4]	Candidatus Competibacteraceae [0/4]	Piscirickettsiaceae [1/5]	Yersiniaceae [2/6]	Alteromonadaceae [2/6]	Rhodanobacteraceae [0/6]	Cellvibrionaceae [2/6]	Nevskiaceae [0/7]	Thiotrichaceae [2/8]	Erwiniaceae [2/10]	Pseudoalteromonadaceae [8/12]	Moraxellaceae [4/12]	Aeromonadaceae [0/12]	Orbaceae [6/14]	Marinobacteraceae [6/16]	Pectobacteriaceae [7/17]	Oceanospirillaceae [6/18]	Lysobacteraceae [1/23]	Vibrionaceae [12/24]	Ectothiorhodospiraceae [6/24]	Morganellaceae [15/25]	Methylococcaceae [9/26]	Chromatiaceae [5/28]	Pseudomonadaceae [1/31]
-77.5												-31.5											-277.5	-190.5		-10.5		-46.5	-195.5	-177.5		-217.5		-225.5	-141.5	-210.5	-153.5		-221.5	-256.5	-291.5	-287.5	-150.5	-270.5	-272.5	-271.5	-286.5	-244.5	-20.5
																													-65.5	-38.5		-16.5		-73.5	-102.5	-200.5	-145.5		-221.5	-238.5	-291.5	-272.5		-247.5	-247.5	-256.5	-280.5	-217.5
																																				-127.5	-115.5		-219.5	-217.5	-289.5	-269.5		-217.5	-216.5	-227.5	-252.5	-178.5
																																				-125.5	-79.5		-145.5	-91.5	-281.5	-160.5		-207.5	-180.5	-224.5	-204.5	-170.5
																																				-116.5	-62.5		-136.5	-65.5	-274.5	-107.5		-203.5	-35.5	-201.5	-180.5	-152.5
																																				-101.5	-46.5		-58.5	-55.5	-174.5	-100.5		-183.5	-32.5	-188.5	-178.5	-30.5
																																				-101.5	-22.5		-52.5		-158.5	-40.5		-161.5		-143.5	-169.5
																																				-94.5			-39.5		-157.5	-29.5		-160.5		-142.5	-108.5
																																				-94.5						-29.5		-92.5		-119.5	-108.5
																																				-94.5								-74.5		-109.5	-70.5
																																												-48.5		-109.5	-27.5
																																												-29.5		-109.5	-20.5
																																												-29.5		-108.5	-20.5
																																												-29.5		-108.5
																																												-29.5		-107.5
																																														-107.5
																																														-107.5
																																														-106.5
																																														-103.5
																																														-52.5
																																														-42.5
																																														-35.5
[truncated: 3 more columns]

## Sheet: E5b
gene	Log2FoldChange	MinusLog10(Adjusted P-value)
espG	5.48384	121.427
r1	8.67073	39.1836
espF	7.09648	213.242
T3SS	7.05128	134.862
escF	6.97255	138.784
cesD2	6.7031	161.986
espB	7.04713	200
espD	6.90848	200
espA	7.23843	200
sepL	5.99913	165.298
escD	5.10572	87.9777
eae	6.18974	159.692
cesT	6.60238	171.635
tir	6.19937	184.548
map	7.49572	153.722
cesF	4.91639	71.4102
espH	2.55798	22.2313
sepQ	3.1528	56.8963
T3SS	4.72119	36.6887
T3SS	4.3374	42.2282
escN	4.32014	88.4785
escV	3.42783	39.0052
mpc	4.21078	34.7388
espZ	5.99697	117.331
T3SS	6.56533	114.195
escJ	5.7198	113.764
sepD	5.46887	123.969
escC	3.69031	52.099
cesD	2.84136	36.4186
grlA	4.92767	108.612
grlR	5.20863	115.899
ROD	6.37819	37.7871
escU	4.62174	53.8351
escT	3.57893	65.7061
escS	4.16288	32.1235
escR	4.24727	58.0438
T3SS	5.74256	75.9767
T3SS	4.47633	85.3606
T3SS	5.11975	11.1574
T3SS	5.91097	59.3632
ler	4.30301	56.66
